# Supplementary material for: The expression of equine keratins K42 and K124 is restricted to the hoof epidermal lamellae of Equus caballus
Source: PLoS One. 2019 Sep 24;14(9):e0219234. doi: 10.1371/journal.pone.0219234 (PMC6759161; doi:10.1371/journal.pone.0219234)
Supplement: S1 File — DNA chromatogram files of all of the keratin isoform RT-PCR products. The forward and reverse reads (designated "F" and "R" in the file names, respectively) were generated using the appropriate primer from Table 1. Alignment to expected sequences listed in Table 1 was confirmed by BLAST (blast.ncbi.nlm.nih.gov). (ZIP) [file pone.0219234.s005.zip]

Archive with 29 entries (28 files):
- Sanger Sequencing Files_Corrected/
- Sanger Sequencing Files_Corrected/Aug2014_K14_Horse108_Skin_F.ab1
- Sanger Sequencing Files_Corrected/Aug2014_K14_Horse108_Skin_R.ab1
- Sanger Sequencing Files_Corrected/Aug2014_K10b_Horse108_Skin_R.ab1
- Sanger Sequencing Files_Corrected/Aug2014_K10a_Horse108_Skin_R.ab1
- Sanger Sequencing Files_Corrected/Aug2014_K10a_Horse108_Skin_F.ab1
- Sanger Sequencing Files_Corrected/Sept2014_K10b_Horse108_Skin_F.ab1
- Sanger Sequencing Files_Corrected/Aug2014_K42_Horse70_Lamellar_R.ab1
- Sanger Sequencing Files_Corrected/Aug2014_K42_Horse70_Lamellar_F.ab1
- Sanger Sequencing Files_Corrected/Aug2014_K14_Horse84_Lamellar_R.ab1
- Sanger Sequencing Files_Corrected/Aug2014_K14_Horse84_Lamellar_F.ab1
- Sanger Sequencing Files_Corrected/Dec2014_K124mid_Horse102_Skin_R.ab1
- Sanger Sequencing Files_Corrected/Aug2014_K14_Horse101_Lamellar_R.ab1
- Sanger Sequencing Files_Corrected/Dec2014_K124mid_Horse102_Skin_F.ab1
- Sanger Sequencing Files_Corrected/Aug2014_K10b_Horse101_Lamellar_F.ab1
- Sanger Sequencing Files_Corrected/Aug2014_K10a_Horse101_Lamellar_R.ab1
- Sanger Sequencing Files_Corrected/Aug2014_K10a_Horse101_Lamellar_F.ab1
- Sanger Sequencing Files_Corrected/Aug2014_K10b_Horse101_Lamellar_R.ab1
- Sanger Sequencing Files_Corrected/Sept2014_K14_Horse101_Lamellar_F.ab1
- Sanger Sequencing Files_Corrected/Dec2014_K124mid_Horse102_Lamellar_R.ab1
- Sanger Sequencing Files_Corrected/Aug2014_K124mid_Horse102_Lamellar_R.ab1
- Sanger Sequencing Files_Corrected/Aug2014_K124mid_Horse102_Lamellar_F.ab1
- Sanger Sequencing Files_Corrected/Sept2014_K124mid_Horse102_Lamellar_R.ab1
- Sanger Sequencing Files_Corrected/Aug2014_K1243prime_Horse84_Lamellar_R.ab1
- Sanger Sequencing Files_Corrected/Aug2014_K1243prime_Horse84_Lamellar_F.ab1
- Sanger Sequencing Files_Corrected/Aug2014_K1243prime_Horse70_Lamellar_R.ab1
- Sanger Sequencing Files_Corrected/Aug2014_K1243prime_Horse70_Lamellar_F.ab1
- Sanger Sequencing Files_Corrected/Dec2014_K1243prime_Horse145_Lamellar_F.ab1
- Sanger Sequencing Files_Corrected/Dec2014_K1243prime_Horse145_Lamellar_R.ab1
